# Supplementary material for: Magnesium Hydroxide Nanoparticles Improve the Ocular Hypotensive Effect of Twice Daily Topical Timolol Maleate in Healthy Dogs
Source: Vet Sci. 2021 Aug 23;8(8):168. doi: 10.3390/vetsci8080168 (PMC8402916; doi:10.3390/vetsci8080168)
Supplement: Supplementary file 1 [file vetsci-08-00168-s001.zip]

Archive with 1 entries (1 files):
- vetsci-1313503-supplementary.pdf
